# Supplementary material for: Screening, Identification, and Characterization of Two Folate-Producing Lactiplantibacillus plantarum Strains
Source: Foods. 2026 May 13;15(10):1705. doi: 10.3390/foods15101705 (PMC13205532; doi:10.3390/foods15101705)
Supplement: Supplementary file 1 [file foods-15-01705-s001.zip]

Archive with 1 entries (1 files):
- foods-4255404-supplementary.pdf
